# Supplementary material for: Is the High Healing Index a Complication of Progressive Long Bone Lengthening? Observations from a Cohort of 178 Children Treated with Circular External Fixation for Lower Limb Length Discrepancy
Source: Children (Basel). 2023 Sep 22;10(10):1586. doi: 10.3390/children10101586 (PMC10605005; doi:10.3390/children10101586)
Supplement: Supplementary file 1 [file children-10-01586-s001.zip]

Archive with 1 entries (1 files):
- children-2602087-supplementary.pdf
